# Supplementary material for: Effects of Substitution on Cytotoxicity of Diphenyl Ditelluride in Cultured Vascular Endothelial Cells
Source: Int J Mol Sci. 2021 Sep 29;22(19):10520. doi: 10.3390/ijms221910520 (PMC8531998; doi:10.3390/ijms221910520)
Supplement: Supplementary file 1 [file ijms-22-10520-s001.zip]

Archive with 1 entries (1 files):
- supplementary file.pptx
